# Supplementary material for: DRP1 Inhibition Rescues Mitochondrial Integrity and Excessive Apoptosis in CS-A Disease Cell Models
Source: Int J Mol Sci. 2021 Jul 1;22(13):7123. doi: 10.3390/ijms22137123 (PMC8268695; doi:10.3390/ijms22137123)
Supplement: Supplementary file 1 [file ijms-22-07123-s001.zip]

Archive with 1 entries (1 files):
- ijms-1273942-supplementary.pdf
